# Supplementary material for: Circadian Volume Changes in Hippocampal Glia Studied by Label-Free Interferometric Imaging
Source: Cells. 2022 Jun 30;11(13):2073. doi: 10.3390/cells11132073 (PMC9265588; doi:10.3390/cells11132073)
Supplement: Supplementary file 1 [file cells-11-02073-s001.zip]

Archive with 4 entries (4 files):
- ._movie_1_Entire_section.mp4
- ._movie_2_Dynamics_slice.avi
- movie_1_Entire_section.mp4
- movie_2_Dynamics_slice.avi
